# Supplementary material for: Expression of PD-1, PD-L1 and PD-L2 in Lymphomas in Patients with Pre-Existing Rheumatic Diseases—A Possible Association with High Rheumatoid Arthritis Disease Activity
Source: Cancers (Basel). 2022 Mar 15;14(6):1509. doi: 10.3390/cancers14061509 (PMC8946311; doi:10.3390/cancers14061509)
Supplement: Supplementary file 1 [file cancers-14-01509-s001.zip]

Archive with 1 entries (1 files):
- cancers-1598911-supplementary.pdf
